# Supplementary material for: Broiler Farms and Carcasses Are an Important Reservoir of Multi-Drug Resistant Escherichia coli in Ecuador
Source: Front Vet Sci. 2020 Nov 25;7:547843. doi: 10.3389/fvets.2020.547843 (PMC7724036; doi:10.3389/fvets.2020.547843)
Supplement: Supplementary File 2 — Genotyping of the isolates. [file Table_2.XLSX]

## Sheet: Hoja1
β-lactamics resistance genes and variants per component
	CTX	TEM	SHV	CMY	Animal Component	Food Component	Human Component	Total
Grupo 1	nd	-	-	-		1		1
		TEM-1	-	-		2		2
	CTX-M-1	-	-	-		1		1
	CTX-M-123	-	-	-	1	2		3
		TEM-1	-	-		1		1
	CTX-M-15	-	-	-		1	9	10
				CMY-2			1	1
			SHV-12	-			1	1
			SHV-5	-			1	1
		nd	-	-			1	1
		TEM-1	-	-		1	5	6
				CMY-2			1	1
			SHV-12	-			1	1
			SHV-12	CMY-2			1	1
		TEM-1b	-	-			4	4
			SHV-2a	-			1	1
	CTX-M-27	-	SHV-12	-			1	1
	CTX-M-3	-	-	-	4	11	7	22
			SHV-12	CMY-2			1	1
			SHV-5	-			1	1
		TEM-1	-	-	2	5	4	11
		TEM-1b	-	CMY-2		1		1
	CTX-M-55	-	-	-	34	67	25	126
				nd		2		2
				CMY-2	2	3		5
		nd	-	-		1		1
			SHV-2a	-	1			1
			SHV-5	-	2		1	3
		TEM-1	-	-	10	30	3	43
			-	CMY-2		1	2	3
			SHV-12	-		1		1
			SHV-5	-	1	1		2
		TEM-176	-	-		2		2
		TEM-1b	-	-		1	4	5
Grupo 2	CTX-M-2	-	-	-	7	8		15
				CMY-2	1	1		2
		TEM-1	-	-	1	2		3
Grupo 8	CTX-M-8	-	-	-		1		1
				CMY-2			1	1
			SHV-12	-			1	1
Grupo 9	CTX-M-14	-	-	-			2	2
		TEM-1	-	-			2	2
			SHV-12	-			1	1
			SHV-5	-			1	1
	CTX-M-17	-	-	-	1			1
	CTX-M-27	-	-	-			13	13
			SHV-12	CMY-2			1	1
		nd	-	-			1	1
		TEM-1	-	-			2	2
		TEM-1	nd	CMY-2			1	1
		TEM-1	SHV-12	-			1	1
	CTX-M-65	-	-	-	22	37	11	70
				1		1		1
				CMY-2	2		1	3
			nd	-			1	1
		nd	-	-			1	1
				1		1		1
		TEM-1	-	-	3	15	5	23
				CMY-2			1	1
		TEM-166	-	CMY-2			1	1
		TEM-1b	-	-		2		2
Negative to CTX-M	-	-	-	-	8	15	7	30
			-	CMY-2	13	21	3	37
			SHV-12	-	3	3		6
		nd	-	-		1		1
		TEM-1	-	-	2	5	4	11
				CMY-2		10	3	13
			SHV-5	-			2	2
		TEM-1b	-	CMY-2			1	1
			SHV-12	-			1	1
			SHV-2a	CMY-2	1			1
nd	-		-	-	1			1
		TEM-1	-	CMY-2			1	1
		-	SHV-12	-			1	1
