# Supplementary material for: Broiler Farms and Carcasses Are an Important Reservoir of Multi-Drug Resistant Escherichia coli in Ecuador
Source: Front Vet Sci. 2020 Nov 25;7:547843. doi: 10.3389/fvets.2020.547843 (PMC7724036; doi:10.3389/fvets.2020.547843)
Supplement: Supplementary File 3 — Phenotyping and genotyping of mcr-1 positive strains. [file Table_3.XLSX]

## Sheet: Hoja2
Antibiotic MICs and β-lactams resistance genes detected in E. coli isolates harbouring mcr-1.
	Isolate Information			Antibiotic Susceptibility Phenotype																			β-lactams resistance genes
	Isolate	Origin	Date of isolation	AMP	SAM	CEP	CXM	CXMA	CTX	CAZ	CRO	FEP	ETP	MEM	AK	GM	CIP	NOR	FOS	NIT	SXT	COL	CTX-M	TEM	SHV	CMY
Animal Component	u130eb	Caecun pool	2017-11-14	>=32	4	>=64	>=64	>=64	>=64	4	32	2	<=0,5	<=0,25	<=2	<=1	>=4	8	<=16	<=16	<=20	4	CTX-M-55
	u764eb	Caecun pool	2018-01-30	>=32	8	>=64	>=64	>=64	16	<=1	32	<=1	<=0,5	<=0,25	<=2	>=16	>=4	8	>=256	<=16	>=320	2	CTX-M-65
	u765eb	Caecun pool	2018-01-30	>=32	8	>=64	>=64	>=64	16	4	32	2	<=0,5	<=0,25	<=2	<=1	>=4	8	>=256	<=16	<=20	4	CTX-M-55
	u878eb	Caecun pool	2017-03-06	>=32	4	>=64	>=64	>=64	>=64	4	>=64	2	<=0,5	<=0,25	<=2	<=1	>=4	8	<=16	64	>=320	4	CTX-M-55
	u968eb	Caecun pool	2018-03-18	>=32	16	>=64	16	16	4	4	8	<=1	<=0,5	<=0,25	<=2	<=1	>=4	8	>=256	64	>=320	2	CTX-M-65			CMY-2
	u969eb	Caecun pool	2018-03-20	>=32	16	>=64	>=64	>=64	>=64	4	>=64	2	<=0,5	<=0,25	<=2	>=16	>=4	>=16	64	32	>=320	4	CTX-M-55	TEM-1
	u978eb	Caecun pool	2018-03-27	>=32	8	>=64	>=64	>=64	>=64	4	>=64	2	<=0,5	<=0,25	<=2	<=1	>=4	>=16	32	<=16	>=320	2	CTX-M-55
	u981eb	Caecun pool	2018-03-26	>=32	16	>=64	>=64	>=64	>=64	16	>=64	4	<=0,5	<=0,25	<=2	<=1	>=4	>=16	>=256	<=16	<=20	4	CTX-M-55
	u1012eb	Caecun pool	2018-04-08	>=32	>=32	>=64	32	32	8	16	32	<=1	<=0.5	<=0.25	<=2	<=1	>=4	>=16	<=16	64	>=320	4	CTX-M-65
	u1013eb	Caecun pool	2018-04-10	>=32	16	>=64	>=64	>=64	>=64	16	>=64	8	<=0.5	<=0.25	<=2	>=16	>=4	>=16	<=16	<=16	<=20	4	CTX-M-55
	u1105eb	Caecun pool	2018-05-08	>=32	>=32	>=64	32	32	8	16	16	<=1	<=0.5	<=0.25	<=2	>=16	>=4	>=16	>=256	<=16	>=320	4				CMY-2
	u1187eb	Caecun pool	2018-06-04	>=32	8	>=64	>=64	>=64	>=64	4	>=64	2	<=0.5	<=0.25	<=2	<=1	>=4	>=16	<=16	32	<=20	4	CTX-M-55
	u1200eb	Caecun pool	2018-06-12	>=32	16	>=64	>=64	>=64	>=64	16	>=64	4	<=0.5	<=0.25	<=2	<=1	>=4	>=16	>=256	<=16	<=20	4	CTX-M-55
	u1421eb	Caecun pool	2018-06-24	>=32	4	>=64	>=64	>=64	>=64	4	>=64	2	<=0.5	<=0.25	<=2	<=1	>=4	>=16	<=16	64	>=320	2	CTX-M-55
	u1435eb	Caecun pool	2018-07-02	>=32	>=32	>=64	16	16	4	16	8	<=1	<=0.5	<=0.25	<=2	<=1	>=4	>=16	<=16	<=16	>=320	4				CMY-2
	u1486eb	Caecun pool	2018-07-29	>=32	4	>=64	>=64	>=64	16	4	16	2	<=0.5	<=0.25	<=2	<=1	>=4	8	<=16	<=16	<=20	4	CTX-M-55
	u1497eb*	Caecun pool	2018-08-05	>=32	>=32	>=64	32	32	4	16	8	<=1	<=0.5	<=0.25	<=2	<=1	>=4	>=16	<=16	<=16	<=20	4
	u1517eb	Caecun pool	2018-09-04	>=32	>=32	>=64	>=64	>=64	>=64	4	>=64	2	<=0.5	<=0.25	<=2	>=16	>=4	8	64	64	>=320	4	CTX-M-2
	u1668eb	Caecun pool	2018-09-11	>=32	16	>=64	>=64	>=64	>=64	4	>=64	2	<=0.5	<=0.25	<=2	>=16	>=4	>=16	128	32	>=320	4	CTX-M-55		SHV-5
	u1679eb	Caecun pool	2018-09-18	>=32	>=32	>=64	>=64	>=64	>=64	16	>=64	4	<=0.5	<=0.25	<=2	<=1	>=4	8	<=16	<=16	>=320	2	CTX-M-2			CMY-2
Food Component	u669eb	Carcasse	2017-12-18	>=32	4	>=64	>=64	>=64	16	<=1	>=64	<=1	<=0,5	<=0,25	<=2	<=1	<=0,25	<=0,5	>=256	<=16	>=320	4	CTX-M-65
	u670eb	Carcasse	2017-12-18	>=32	8	>=64	>=64	>=64	>=64	<=1	>=64	<=1	<=0,5	<=0,25	<=2	<=1	<=0,25	<=0,5	>=256	<=16	>=320	4	CTX-M-65
	u758eb	Carcasse	2018-01-29	>=32	8	>=64	>=64	>=64	16	4	32	2	<=0,5	<=0,25	<=2	<=1	>=4	8	>=256	<=16	>=320	4	CTX-M-55
	u759eb	Carcasse	2018-01-29	>=32	8	>=64	>=64	>=64	>=64	4	32	2	<=0,5	<=0,25	<=2	<=1	>=4	8	>=256	<=16	>=320	4	CTX-M-55
	u771eb	Carcasse	2018-02-05	>=32	16	>=64	>=64	>=64	>=64	4	>=64	2	<=0,5	<=0,25	<=2	>=16	>=4	>=16	<=16	32	>=320	4	CTX-M-55	TEM-1
	u803eb	Carcasse	2018-02-14	>=32	16	>=64	>=64	>=64	>=64	4	>=64	2	<=0,5	<=0,25	<=2	>=16	>=4	>=16	64	<=16	>=320	4	CTX-M-55
	u805eb	Carcasse	2018-02-14	>=32	>=32	>=64	>=64	>=64	>=64	16	>=64	2	<=0,5	<=0,25	<=2	<=1	>=4	>=16	<=16	<=16	>=320	4	CTX-M-55	TEM-1
	u815eb	Carcasse	2018-02-19	>=32	16	>=64	>=64	>=64	>=64	4	>=64	2	<=0,5	<=0,25	<=2	>=16	>=4	>=16	64	32	>=320	4	CTX-M-55	TEM-1
	u860eb	Carcasse	2018-02-26	>=32	16	>=64	16	16	4	8	8	<=1	<=0,5	<=0,25	<=2	<=1	>=4	8	<=16	64	40	2		TEM-1		CMY-2
	u970eb	Carcasse	2018-03-26	>=32	>=32	>=64	>=64	>=64	>=64	4	32	2	<=0,5	<=0,25	<=2	<=1	>=4	8	<=16	<=16	>=320	4	CTX-M-55	TEM-1
	u977eb	Carcasse	2018-03-26	>=32	>=32	>=64	>=64	>=64	>=64	<=1	>=64	<=1	<=0,5	<=0,25	<=2	<=1	<=0,25	<=0,5	>=256	<=16	>=320	4	CTX-M-65	TEM-1
	u1007eb	Carcasse	2018-04-09	>=32	>=32	>=64	32	32	4	4	8	<=1	<=0.5	<=0.25	<=2	<=1	>=4	8	<=16	64	>=320	2				CMY-2
	u1010eb	Carcasse	2018-04-09	>=32	16	>=64	>=64	>=64	>=64	16	>=64	8	<=0.5	<=0.25	<=2	>=16	>=4	>=16	<=16	>=16	<=20	4	CTX-M-55
	u1018eb	Carcasse	2018-04-16	>=32	16	>=64	>=64	>=64	8	<=1	16	2	<=0.5	<=0.25	<=2	>=16	>=4	>=16	>=256	32	<=20	4	CTX-M-3
	u1178eb	Carcasse	2018-06-04	>=32	8	>=64	>=64	>=64	8	<=1	32	<=1	<=0.5	<=0.25	<=2	>=16	>=4	8	>=256	64	>=320	4	CTX-M-65
	u1180eb*	Carcasse	2018-06-04	>=32	>=32	>=64	>=64	>=64	4	<=1	8	<=1	<=0.5	<=0.25	<=2	<=1	>=4	2	<=16	32	>=320	2		TEM-1
	u1401eb	Carcasse	2018-06-18	>=32	8	>=64	>=64	>=64	>=64	4	32	2	<=0.5	<=0.25	<=2	<=1	>=4	8	<=16	64	>=320	4	CTX-M-55
	u1405eb	Carcasse	2018-06-18	>=32	>=32	>=64	>=64	>=64	16	<=1	32	2	<=0.5	<=0.25	<=2	<=1	>=4	>=16	>=256	64	>=320	4	CTX-M-3
	u1414eb	Carcasse	2018-06-25	>=32	8	>=64	>=64	>=64	>=64	4	>=64	2	<=0.5	<=0.25	<=2	<=1	>=4	>=16	<=16	64	>=320	4	CTX-M-55
	u1425eb	Carcasse	2018-07-02	>=32	16	>=64	>=64	>=64	>=64	4	>=64	2	<=0.5	<=0.25	<=2	>=16	>=4	>=16	64	32	>=320	4	CTX-M-55	TEM-1
	u1428eb	Carcasse	2018-07-02	>=32	8	>=64	>=64	>=64	>=64	4	>=64	2	<=0.5	<=0.25	<=2	<=1	1	2	<=16	64	>=320	4	CTX-M-55
	u1447eb	Carcasse	2018-07-16	>=32	>=32	>=64	16	16	4	4	8	<=1	<=0.5	<=0.25	<=2	<=1	>=4	8	<=16	64	>=320	4				CMY-2
	u1450eb	Carcasse	2018-07-16	>=32	16	>=64	>=64	>=64	>=64	16	>=64	4	<=0.5	<=0.25	<=2	<=1	>=4	>=16	>=256	64	<=20	4	CTX-M-55
	u1451eb	Carcasse	2018-07-16	>=32	16	>=64	>=64	>=64	>=64	16	>=64	2	<=0.5	<=0.25	<=2	<=1	>=4	>=16	>=256	<=16	<=20	4	CTX-M-55	TEM-1	SHV-5
	u1453eb	Carcasse	2018-07-16	>=32	>=32	>=64	>=64	>=64	>=64	2	>=64	2	<=0.5	<=0.25	<=2	>=16	<=0.25	<=0.5	<=16	<=16	>=320	2	CTX-M-2
	u1490eb	Carcasse	2018-08-06	>=32	>=32	>=64	>=64	>=64	>=64	4	>=64	2	<=0.5	<=0.25	<=2	<=1	>=4	8	<=16	<=16	>=320	4	CTX-M-55	TEM-1
Human Component	U2275eb	Human Enteritis	2018-08-06	>= 32	8	>= 64	>= 64	>= 64	>= 64	4	>= 64	8	<= 0,5	<= 0,25	<= 2	<= 1	>= 4	>= 16	>=256	64	>= 320	4	CTX-M-55
	U2284eb	Human Enteritis	2018-01-25	>= 32	>= 32	>= 64	>= 64	>= 64	>= 64	<= 1	8	<= 1	<= 0,5	<= 0,25	<= 2	<= 1	0,5	2	<=16	<= 16	>= 320	4	CTX-M-15
	U2304eb	Human Enteritis	2018-02-08	>= 32	4	>= 64	>= 64	>= 64	>= 64	4	>= 64	2	<= 0,5	<= 0,25	<=2	<= 1	<= 0,25	<= 0,5	<=16	<= 16	>= 320	4	CTX-M-55
	U2305eb	Human Enteritis	2018-02-08	>= 32	8	>= 64	>= 64	>= 64	>= 64	4	>= 64	2	<= 0,5	<= 0,25	<= 2	<= 1	>= 4	>= 16	<=16	<= 16	>= 320	4	CTX-M-27
	U2316eb	Human Enteritis	2018-02-20	>= 32	8	>= 64	>= 64	>= 64	16	4	>= 64	<= 1	<= 0,5	<= 0,25	<= 2	<= 1	0,5	2	<=16	<= 16	>= 320	4	CTX-M-15
	U2363eb*	Human Enteritis	2018-04-26	>= 32	8	>= 64	>= 64	>= 64	>= 64	4	>= 64	2	<= 0,5	<= 0,25	<= 2	<= 1	>= 4	8	<=16	<= 16	<= 20	4
Data in green show sensitiveness to the antibiotic tested (AMP) Ampicillin, (SAM) Ampicillin + Sulbactam, (CEP) Cephalothin, (CXM) Cefuroxime, (CTX) Cefotaxime, (CAZ) Ceftazidime, (CRO) Ceftriaxone, (FEP) Cefepime, (ETP) Ertapenem, (MEM) Meropenem, (AK) Amikacin, (GM) Gentamicin, (CIP) Ciprofloxacin, (NOR) Norfloxacin, (FOS) Fosfomycin, (NIT) Nitrofurantoin, (SXT) Trimetoprim + Sulfamethoxazole, …

## Sheet: Hoja1
	Isolate Information			Antibiotic Susceptibility Phenotype																			β-lactams resistance genes
	Isolate	Origin	Date of isolation	AMP	SAM	CEP	CXM	CXMA	CTX	CAZ	CRO	FEP	ETP	MEM	AK	GM	CIP	NOR	FOS	NIT	SXT	COL	CTX-M	TEM	SHV	CMY
	u130eb	Caecun pool	2017-11-14	>=32	4	>=64	>=64	>=64	>=64	4	32	2	<=0,5	<=0,25	<=2	<=1	>=4	8	<=16	<=16	<=20	4	CTX-M-55
	u764eb	Caecun pool	2018-01-30	>=32	8	>=64	>=64	>=64	16	<=1	32	<=1	<=0,5	<=0,25	<=2	>=16	>=4	8	>=256	<=16	>=320	2	CTX-M-65
	u765eb	Caecun pool	2018-01-30	>=32	8	>=64	>=64	>=64	16	4	32	2	<=0,5	<=0,25	<=2	<=1	>=4	8	>=256	<=16	<=20	4	CTX-M-55
	u878eb	Caecun pool	2017-03-06	>=32	4	>=64	>=64	>=64	>=64	4	>=64	2	<=0,5	<=0,25	<=2	<=1	>=4	8	<=16	64	>=320	4	CTX-M-55
	u968eb	Caecun pool	2018-03-18	>=32	16	>=64	16	16	4	4	8	<=1	<=0,5	<=0,25	<=2	<=1	>=4	8	>=256	64	>=320	2	CTX-M-65			CMY-2
	u969eb	Caecun pool	2018-03-20	>=32	16	>=64	>=64	>=64	>=64	4	>=64	2	<=0,5	<=0,25	<=2	>=16	>=4	>=16	64	32	>=320	4	CTX-M-55	TEM-1
	u978eb	Caecun pool	2018-03-27	>=32	8	>=64	>=64	>=64	>=64	4	>=64	2	<=0,5	<=0,25	<=2	<=1	>=4	>=16	32	<=16	>=320	2	CTX-M-55
	u981eb	Caecun pool	2018-03-26	>=32	16	>=64	>=64	>=64	>=64	16	>=64	4	<=0,5	<=0,25	<=2	<=1	>=4	>=16	>=256	<=16	<=20	4	CTX-M-55
	u1012eb	Caecun pool	2018-04-08	>=32	>=32	>=64	32	32	8	16	32	<=1	<=0.5	<=0.25	<=2	<=1	>=4	>=16	<=16	64	>=320	4	CTX-M-65
	u1013eb	Caecun pool	2018-04-10	>=32	16	>=64	>=64	>=64	>=64	16	>=64	8	<=0.5	<=0.25	<=2	>=16	>=4	>=16	<=16	<=16	<=20	4	CTX-M-55
	u1105eb	Caecun pool	2018-05-08	>=32	>=32	>=64	32	32	8	16	16	<=1	<=0.5	<=0.25	<=2	>=16	>=4	>=16	>=256	<=16	>=320	4				CMY-2
	u1187eb	Caecun pool	2018-06-04	>=32	8	>=64	>=64	>=64	>=64	4	>=64	2	<=0.5	<=0.25	<=2	<=1	>=4	>=16	<=16	32	<=20	4	CTX-M-55
	u1200eb	Caecun pool	2018-06-12	>=32	16	>=64	>=64	>=64	>=64	16	>=64	4	<=0.5	<=0.25	<=2	<=1	>=4	>=16	>=256	<=16	<=20	4	CTX-M-55
	u1421eb	Caecun pool	2018-06-24	>=32	4	>=64	>=64	>=64	>=64	4	>=64	2	<=0.5	<=0.25	<=2	<=1	>=4	>=16	<=16	64	>=320	2	CTX-M-55
	u1435eb	Caecun pool	2018-07-02	>=32	>=32	>=64	16	16	4	16	8	<=1	<=0.5	<=0.25	<=2	<=1	>=4	>=16	<=16	<=16	>=320	4				CMY-2
	u1486eb	Caecun pool	2018-07-29	>=32	4	>=64	>=64	>=64	16	4	16	2	<=0.5	<=0.25	<=2	<=1	>=4	8	<=16	<=16	<=20	4	CTX-M-55
	u1497eb	Caecun pool	2018-08-05	>=32	>=32	>=64	32	32	4	16	8	<=1	<=0.5	<=0.25	<=2	<=1	>=4	>=16	<=16	<=16	<=20	4
	u1517eb	Caecun pool	2018-09-04	>=32	>=32	>=64	>=64	>=64	>=64	4	>=64	2	<=0.5	<=0.25	<=2	>=16	>=4	8	64	64	>=320	4	CTX-M-2
	u1668eb	Caecun pool	2018-09-11	>=32	16	>=64	>=64	>=64	>=64	4	>=64	2	<=0.5	<=0.25	<=2	>=16	>=4	>=16	128	32	>=320	4	CTX-M-55		SHV-5
	u1679eb	Caecun pool	2018-09-18	>=32	>=32	>=64	>=64	>=64	>=64	16	>=64	4	<=0.5	<=0.25	<=2	<=1	>=4	8	<=16	<=16	>=320	2	CTX-M-2			CMY-2
	u669eb	Carcasse	2017-12-18	>=32	4	>=64	>=64	>=64	16	<=1	>=64	<=1	<=0,5	<=0,25	<=2	<=1	<=0,25	<=0,5	>=256	<=16	>=320	4	CTX-M-65
	u670eb	Carcasse	2017-12-18	>=32	8	>=64	>=64	>=64	>=64	<=1	>=64	<=1	<=0,5	<=0,25	<=2	<=1	<=0,25	<=0,5	>=256	<=16	>=320	4	CTX-M-65
	u758eb	Carcasse	2018-01-29	>=32	8	>=64	>=64	>=64	16	4	32	2	<=0,5	<=0,25	<=2	<=1	>=4	8	>=256	<=16	>=320	4	CTX-M-55
	u759eb	Carcasse	2018-01-29	>=32	8	>=64	>=64	>=64	>=64	4	32	2	<=0,5	<=0,25	<=2	<=1	>=4	8	>=256	<=16	>=320	4	CTX-M-55
	u771eb	Carcasse	2018-02-05	>=32	16	>=64	>=64	>=64	>=64	4	>=64	2	<=0,5	<=0,25	<=2	>=16	>=4	>=16	<=16	32	>=320	4	CTX-M-55	TEM-1
	u803eb	Carcasse	2018-02-14	>=32	16	>=64	>=64	>=64	>=64	4	>=64	2	<=0,5	<=0,25	<=2	>=16	>=4	>=16	64	<=16	>=320	4	CTX-M-55
	u805eb	Carcasse	2018-02-14	>=32	>=32	>=64	>=64	>=64	>=64	16	>=64	2	<=0,5	<=0,25	<=2	<=1	>=4	>=16	<=16	<=16	>=320	4	CTX-M-55	TEM-1
	u815eb	Carcasse	2018-02-19	>=32	16	>=64	>=64	>=64	>=64	4	>=64	2	<=0,5	<=0,25	<=2	>=16	>=4	>=16	64	32	>=320	4	CTX-M-55	TEM-1
	u860eb	Carcasse	2018-02-26	>=32	16	>=64	16	16	4	8	8	<=1	<=0,5	<=0,25	<=2	<=1	>=4	8	<=16	64	40	2		TEM-1		CMY-2
	u970eb	Carcasse	2018-03-26	>=32	>=32	>=64	>=64	>=64	>=64	4	32	2	<=0,5	<=0,25	<=2	<=1	>=4	8	<=16	<=16	>=320	4	CTX-M-55	TEM-1
	u977eb	Carcasse	2018-03-26	>=32	>=32	>=64	>=64	>=64	>=64	<=1	>=64	<=1	<=0,5	<=0,25	<=2	<=1	<=0,25	<=0,5	>=256	<=16	>=320	4	CTX-M-65	TEM-1
	u1007eb	Carcasse	2018-04-09	>=32	>=32	>=64	32	32	4	4	8	<=1	<=0.5	<=0.25	<=2	<=1	>=4	8	<=16	64	>=320	2				CMY-2
	u1010eb	Carcasse	2018-04-09	>=32	16	>=64	>=64	>=64	>=64	16	>=64	8	<=0.5	<=0.25	<=2	>=16	>=4	>=16	<=16	>=16	<=20	4	CTX-M-55
	u1018eb	Carcasse	2018-04-16	>=32	16	>=64	>=64	>=64	8	<=1	16	2	<=0.5	<=0.25	<=2	>=16	>=4	>=16	>=256	32	<=20	4	CTX-M-3
	u1178eb	Carcasse	2018-06-04	>=32	8	>=64	>=64	>=64	8	<=1	32	<=1	<=0.5	<=0.25	<=2	>=16	>=4	8	>=256	64	>=320	4	CTX-M-65
	u1180eb	Carcasse	2018-06-04	>=32	>=32	>=64	>=64	>=64	4	<=1	8	<=1	<=0.5	<=0.25	<=2	<=1	>=4	2	<=16	32	>=320	2		TEM-1
	u1401eb	Carcasse	2018-06-18	>=32	8	>=64	>=64	>=64	>=64	4	32	2	<=0.5	<=0.25	<=2	<=1	>=4	8	<=16	64	>=320	4	CTX-M-55
	u1405eb	Carcasse	2018-06-18	>=32	>=32	>=64	>=64	>=64	16	<=1	32	2	<=0.5	<=0.25	<=2	<=1	>=4	>=16	>=256	64	>=320	4	CTX-M-3
	u1414eb	Carcasse	2018-06-25	>=32	8	>=64	>=64	>=64	>=64	4	>=64	2	<=0.5	<=0.25	<=2	<=1	>=4	>=16	<=16	64	>=320	4	CTX-M-55
	u1425eb	Carcasse	2018-07-02	>=32	16	>=64	>=64	>=64	>=64	4	>=64	2	<=0.5	<=0.25	<=2	>=16	>=4	>=16	64	32	>=320	4		TEM-1
	u1428eb	Carcasse	2018-07-02	>=32	8	>=64	>=64	>=64	>=64	4	>=64	2	<=0.5	<=0.25	<=2	<=1	1	2	<=16	64	>=320	4	CTX-M-55
	u1447eb	Carcasse	2018-07-16	>=32	>=32	>=64	16	16	4	4	8	<=1	<=0.5	<=0.25	<=2	<=1	>=4	8	<=16	64	>=320	4				CMY-2
	u1450eb	Carcasse	2018-07-16	>=32	16	>=64	>=64	>=64	>=64	16	>=64	4	<=0.5	<=0.25	<=2	<=1	>=4	>=16	>=256	64	<=20	4	CTX-M-55
	u1451eb	Carcasse	2018-07-16	>=32	16	>=64	>=64	>=64	>=64	16	>=64	2	<=0.5	<=0.25	<=2	<=1	>=4	>=16	>=256	<=16	<=20	4	CTX-M-55	TEM-1	SHV-5
	u1453eb	Carcasse	2018-07-16	>=32	>=32	>=64	>=64	>=64	>=64	2	>=64	2	<=0.5	<=0.25	<=2	>=16	<=0.25	<=0.5	<=16	<=16	>=320	2	CTX-M-2
	u1490eb	Carcasse	2018-08-06	>=32	>=32	>=64	>=64	>=64	>=64	4	>=64	2	<=0.5	<=0.25	<=2	<=1	>=4	8	<=16	<=16	>=320	4	CTX-M-55	TEM-1
